# Supplementary material for: Quantitative Super-Resolution Microscopy to Assess Adhesion of Neuronal Cells on Single-Layer Graphene Substrates
Source: Membranes (Basel). 2021 Nov 15;11(11):878. doi: 10.3390/membranes11110878 (PMC8621106; doi:10.3390/membranes11110878)
Supplement: Supplementary file 1 [file membranes-11-00878-s001.zip]

Archive with 1 entries (1 files):
- membranes-1452201-supplementary.pdf
